# Supplementary material for: Thermodynamic Swings: How Ideal Complex of Cas9–RNA/DNA Forms
Source: Int J Mol Sci. 2022 Aug 10;23(16):8891. doi: 10.3390/ijms23168891 (PMC9408429; doi:10.3390/ijms23168891)
Supplement: Supplementary file 1 [file ijms-23-08891-s001.zip]

Archive with 1 entries (1 files):
- ijms-1811166-supplementary.pdf
